# Supplementary material for: Graphs of study contributions and covariate distributions for network meta‐regression
Source: Res Synth Methods. 2018 Feb 14;9(2):243–60. doi: 10.1002/jrsm.1292 (PMC6001528; doi:10.1002/jrsm.1292)
Supplement: Supplementary file 1 — Table S1: Malaria dataset. Table S2: Fluoride dataset. Table S3: Results from the fixed‐effect model including independent treatment by covariate interactions for the malaria dataset. Table S4: Results from the random‐effects model including independent treatment by covariate interactions estimated using Winbugs (Bayesian approach) for the fluoride dataset. Table S5: Percentage contribution of each trial to each log odds ratio and coefficient using the new methods for the malaria dataset. Table S6: Study weight of each trial to each log odds ratio and coefficient using the existing methods proposed by Riley et al for the malaria dataset Table S7: Percentage contribution of each trial to each SMD and coefficient using the new methods for the fluoride dataset. Table S8: Results from the random‐effects model including independent treatment by covariate interactions estimated using Stata (frequentist approach) for the fluoride dataset. Table S9: Percentage contribution of each trial to each SMD and coefficient using the existing methods proposed by Riley et al for the fluoride dataset. Figure S1: NMR plot for the malaria dataset. Figure S2: NMR plot for the fluoride dataset. [file JRSM-9-243-s001.zip]

Archive with 14 entries (14 files):
- Code S1 MODEL.txt
- Code S2 CONTRIBUTIONS.txt
- Code S3 COVARIATE-CONTRIBUTION PLOT.txt
- Code S4 HEAT PLOT.txt
- Code S5 CONTRIBUTION-NMR PLOT.txt
- Code S6 HEAT-NMR PLOT.txt
- CONTRIBS.xlsx
- data.xlsx
- datacontribs.xlsx
- Description of code files.txt
- fittedmr.xlsx
- NMR_FE_LOR_IND.txt
- summedcontribs.xlsx
- Supplementary_material(updated).pdf
