# Supplementary material for: Graphs of study contributions and covariate distributions for network meta‐regression
Source: Res Synth Methods. 2018 Feb 14;9(2):243–60. doi: 10.1002/jrsm.1292 (PMC6001528; doi:10.1002/jrsm.1292)
Supplement: Supplementary file 1 — Table S1: Malaria dataset. Table S2: Fluoride dataset. Table S3: Results from the fixed‐effect model including independent treatment by covariate interactions for the malaria dataset. Table S4: Results from the random‐effects model including independent treatment by covariate interactions estimated using Winbugs (Bayesian approach) for the fluoride dataset. Table S5: Percentage contribution of each trial to each log odds ratio and coefficient using the new methods for the malaria dataset. Table S6: Study weight of each trial to each log odds ratio and coefficient using the existing methods proposed by Riley et al for the malaria dataset Table S7: Percentage contribution of each trial to each SMD and coefficient using the new methods for the fluoride dataset. Table S8: Results from the random‐effects model including independent treatment by covariate interactions estimated using Stata (frequentist approach) for the fluoride dataset. Table S9: Percentage contribution of each trial to each SMD and coefficient using the existing methods proposed by Riley et al for the fluoride dataset. Figure S1: NMR plot for the malaria dataset. Figure S2: NMR plot for the fluoride dataset. [file JRSM-9-243-s001.zip › Code S1 MODEL.txt]

##########################################################
#R code for fitting fixed-effect NMR model in winbugs
##########################################################

rm(list=ls())

library(R2WinBUGS)
library(coda)
library(xlsx)

working.directory="c:\\dir"
setwd(working.directory)
winbugs.directory="c:/Program Files/WinBUGS14/"

dat <- read.xlsx("data.xlsx", sheetName="data")

x <- dat$x
logor <- dat$lor
se <- dat$se
b <- dat$t1
t <- dat$t2
s <- dat$s
nt <- max(t,na.rm = TRUE)
N <- length(s)
mx=mean(x)
z=c(0,5,10,15,20,25,30,35, mx) 
nz=length(z)
data= list("logor"=logor, "z"=z,  "nz"=nz, "se"=se,"t"=t, "b" = b, "nt" = nt, "N" = N, "x"=x, "mx"=mx)

#initals
inits1 = list(d=c(NA,rep(0,(nt-1))),beta=c(NA,rep(0,(nt-1))))
inits2 = list(d=c(NA,rep(-1:1, len=(nt-1))), beta=c(NA,rep(-0.5:0.5, len=(nt-1))))
inits3 = list(d=c(NA,rep(-0.5:0.5, len=(nt-1))),beta=c(NA,rep(-1:1, len=(nt-1))))
inits = list(inits1, inits2, inits3)


#run model
NMR = bugs(data, 
	   inits=inits, 
           model.file= "NMR_FE_LOR_IND.txt", 
           parameters.to.save=c("delta", "resdev", "totresdev", "lorz",  "d", "dev",   "lor",  "betas", "beta"), 
           n.chains=3, 
           n.iter=300000, 
           n.burnin=100000, 
           n.thin=5,
           codaPkg=FALSE, 
           bugs.directory=winbugs.directory, 
           working.directory=working.directory, debug=TRUE)
 
