# Supplementary material for: Graphs of study contributions and covariate distributions for network meta‐regression
Source: Res Synth Methods. 2018 Feb 14;9(2):243–60. doi: 10.1002/jrsm.1292 (PMC6001528; doi:10.1002/jrsm.1292)
Supplement: Supplementary file 1 — Table S1: Malaria dataset. Table S2: Fluoride dataset. Table S3: Results from the fixed‐effect model including independent treatment by covariate interactions for the malaria dataset. Table S4: Results from the random‐effects model including independent treatment by covariate interactions estimated using Winbugs (Bayesian approach) for the fluoride dataset. Table S5: Percentage contribution of each trial to each log odds ratio and coefficient using the new methods for the malaria dataset. Table S6: Study weight of each trial to each log odds ratio and coefficient using the existing methods proposed by Riley et al for the malaria dataset Table S7: Percentage contribution of each trial to each SMD and coefficient using the new methods for the fluoride dataset. Table S8: Results from the random‐effects model including independent treatment by covariate interactions estimated using Stata (frequentist approach) for the fluoride dataset. Table S9: Percentage contribution of each trial to each SMD and coefficient using the existing methods proposed by Riley et al for the fluoride dataset. Figure S1: NMR plot for the malaria dataset. Figure S2: NMR plot for the fluoride dataset. [file JRSM-9-243-s001.zip › Code S2 CONTRIBUTIONS.txt]

#######################################################################################################################################################
#R code for calculating contributions using frequentist fixed-effect method (also for bayesian method with non-informative prior distributions).
#########################################################################################################################################################

rm(list=ls())

library(xlsx)

working.directory="c:\\dir"
setwd(working.directory)


##############################################################################

dat <- read.xlsx("data.xlsx", sheetName="data")


se <- dat$se
N <- length(se)
V=diag(se*se, nrow=N, ncol=N)   

xcent <- dat$xcent
b <- dat$t1
t <- dat$t2
s <- dat$s

#(set up matrix X and Z manually but they could be automated)
X=matrix(c(1,0,-10.88638889,0,1,0,-11.23138889,0,1,0,15.26861111,0,1,0,-8.531388889,0,1,0,16.31861111,0,1,0,11.76861111,0,1,0,-7.931388889,0,1,0,-12.39805556,0,1,0,-10.80138889,0,1,0,-11.58138889,0,1,0,-7.731388889,0,1,0,-11.65638889,0,1,0,-10.81472222,0,1,0,-11.73138889,0,0,1,0,19.73861111,0,1,0,16.21861111,0,1,0,-9.231388889,0,1,0,13.16861111,0,1,0,-11.88138889,0,1,0,-10.23138889,0,1,0,13.76861111,0,1,0,10.26861111,-1,1,-17.51861111,17.51861111,-1,1,-12.60194444,12.60194444), nrow=24, ncol=4, byrow=TRUE)

Z=matrix(c(1,0,0,0,  0,1,0,0,   0,0,1,0,   0,0,0,1,   -1,1,0,0,   0,0,-1,1), nrow=6, ncol=4, byrow=TRUE)

tx=t(X)
invv=solve(V)

B=tx %*% invv %*% X
BINV=solve(B)

C=tx %*% invv

contributions=Z %*% BINV %*% C
contributions
