# Supplementary material for: Graphs of study contributions and covariate distributions for network meta‐regression
Source: Res Synth Methods. 2018 Feb 14;9(2):243–60. doi: 10.1002/jrsm.1292 (PMC6001528; doi:10.1002/jrsm.1292)
Supplement: Supplementary file 1 — Table S1: Malaria dataset. Table S2: Fluoride dataset. Table S3: Results from the fixed‐effect model including independent treatment by covariate interactions for the malaria dataset. Table S4: Results from the random‐effects model including independent treatment by covariate interactions estimated using Winbugs (Bayesian approach) for the fluoride dataset. Table S5: Percentage contribution of each trial to each log odds ratio and coefficient using the new methods for the malaria dataset. Table S6: Study weight of each trial to each log odds ratio and coefficient using the existing methods proposed by Riley et al for the malaria dataset Table S7: Percentage contribution of each trial to each SMD and coefficient using the new methods for the fluoride dataset. Table S8: Results from the random‐effects model including independent treatment by covariate interactions estimated using Stata (frequentist approach) for the fluoride dataset. Table S9: Percentage contribution of each trial to each SMD and coefficient using the existing methods proposed by Riley et al for the fluoride dataset. Figure S1: NMR plot for the malaria dataset. Figure S2: NMR plot for the fluoride dataset. [file JRSM-9-243-s001.zip › Code S3 COVARIATE-CONTRIBUTION PLOT.txt]

##########################################################
#R code for producing a covariate-contribution plot
##########################################################

rm(list=ls())

library(xlsx)

working.directory="c:\\dir"
setwd(working.directory)

##########################################################

dat <- read.xlsx("datacontribs.xlsx", sheetName="datacontribs")

##########################################################

par(mfrow=c(3,2))

##########################################################

#12

min(dat$Age)
max(dat$Age)

plot(0,0, xlim=c(0,35), ylim=c(0,50), type="n", xlab="Average age (years)", ylab="Contribution (%)", main="a.) Log odds ratio of artemether vs. quinine", cex.main=1.5, cex.axis=1.5, cex.lab=1.5)
box("figure", lwd=2)
text(x=dat$Age[1], y=dat$lor12[1], col=1, cex=1.5, label="1")
text(x=dat$Age[2], y=dat$lor12[2], col=1, cex=1.5, label="2")
text(x=dat$Age[3], y=dat$lor12[3], col=1, cex=1.5, label="3")
text(x=dat$Age[4], y=dat$lor12[4], col=1, cex=1.5, label="4")
text(x=dat$Age[5], y=dat$lor12[5], col=1, cex=1.5, label="5")
text(x=dat$Age[6], y=dat$lor12[6], col=1, cex=1.5, label="6")
text(x=dat$Age[7], y=dat$lor12[7], col=1, cex=1.5, label="7")
text(x=dat$Age[8], y=dat$lor12[8], col=1, cex=1.5, label="8")
text(x=dat$Age[9], y=dat$lor12[9], col=1, cex=1.5, label="9")
text(x=dat$Age[10], y=dat$lor12[10], col=1, cex=1.5, label="10")
text(x=dat$Age[11], y=dat$lor12[11], col=1, cex=1.5, label="11")
text(x=dat$Age[12], y=dat$lor12[12], col=1, cex=1.5, label="12")
text(x=dat$Age[13], y=dat$lor12[13], col=1, cex=1.5, label="13")
text(x=dat$Age[14], y=dat$lor12[14], col=1, cex=1.5, label="14")
text(x=dat$Age[15], y=dat$lor12[15], col=1, cex=1.5, label="15")
text(x=dat$Age[16], y=dat$lor12[16], col=1, cex=1.5, label="16")
text(x=dat$Age[17], y=dat$lor12[17], col=1, cex=1.5, label="17")
text(x=dat$Age[18], y=dat$lor12[18], col=1, cex=1.5, label="18")
text(x=dat$Age[19], y=dat$lor12[19], col=1, cex=1.5, label="19")
text(x=dat$Age[20], y=dat$lor12[20], col=1, cex=1.5, label="20")
text(x=dat$Age[21], y=dat$lor12[21], col=1, cex=1.5, label="21")
text(x=dat$Age[22], y=dat$lor12[22], col=1, cex=1.5, label="22")
text(x=dat$Age[23], y=dat$lor12[23], col=1, cex=1.5, label="23")
text(x=dat$Age[24], y=dat$lor12[24], col=1, cex=1.5, label="24")


plot(0,0, xlim=c(0,35), ylim=c(0,50), type="n", xlab="Average age (years)", ylab="Contribution (%)", main="b.) Regression coefficient of artemether vs. quinine", cex.main=1.5, cex.axis=1.5, cex.lab=1.5)
box("figure", lwd=2)
text(x=dat$Age[1], y=dat$beta12[1], col=1, cex=1.5, label="1")
text(x=dat$Age[2], y=dat$beta12[2], col=1, cex=1.5, label="2")
text(x=dat$Age[3], y=dat$beta12[3], col=1, cex=1.5, label="3")
text(x=dat$Age[4], y=dat$beta12[4], col=1, cex=1.5, label="4")
text(x=dat$Age[5], y=dat$beta12[5], col=1, cex=1.5, label="5")
text(x=dat$Age[6], y=dat$beta12[6], col=1, cex=1.5, label="6")
text(x=dat$Age[7], y=dat$beta12[7], col=1, cex=1.5, label="7")
text(x=dat$Age[8], y=dat$beta12[8], col=1, cex=1.5, label="8")
text(x=dat$Age[9], y=dat$beta12[9], col=1, cex=1.5, label="9")
text(x=dat$Age[10], y=dat$beta12[10], col=1, cex=1.5, label="10")
text(x=dat$Age[11], y=dat$beta12[11], col=1, cex=1.5, label="11")
text(x=dat$Age[12], y=dat$beta12[12], col=1, cex=1.5, label="12")
text(x=dat$Age[13], y=dat$beta12[13], col=1, cex=1.5, label="13")
text(x=dat$Age[14], y=dat$beta12[14], col=1, cex=1.5, label="14")
text(x=dat$Age[15], y=dat$beta12[15], col=1, cex=1.5, label="15")
text(x=dat$Age[16], y=dat$beta12[16], col=1, cex=1.5, label="16")
text(x=dat$Age[17], y=dat$beta12[17], col=1, cex=1.5, label="17")
text(x=dat$Age[18], y=dat$beta12[18], col=1, cex=1.5, label="18")
text(x=dat$Age[19], y=dat$beta12[19], col=1, cex=1.5, label="19")
text(x=dat$Age[20], y=dat$beta12[20], col=1, cex=1.5, label="20")
text(x=dat$Age[21], y=dat$beta12[21], col=1, cex=1.5, label="21")
text(x=dat$Age[22], y=dat$beta12[22], col=1, cex=1.5, label="22")
text(x=dat$Age[23], y=dat$beta12[23], col=1, cex=1.5, label="23")
text(x=dat$Age[24], y=dat$beta12[24], col=1, cex=1.5, label="24")

#legend (x=1, y=0.95, legend=c("Log odds ratio", "Regression coefficient"),col=c(1,2), bty="n",lwd=2, cex=1)


#################################################################

#REPEAT CODE FOR OTHER COMPARISONS 
