# Supplementary material for: Graphs of study contributions and covariate distributions for network meta‐regression
Source: Res Synth Methods. 2018 Feb 14;9(2):243–60. doi: 10.1002/jrsm.1292 (PMC6001528; doi:10.1002/jrsm.1292)
Supplement: Supplementary file 1 — Table S1: Malaria dataset. Table S2: Fluoride dataset. Table S3: Results from the fixed‐effect model including independent treatment by covariate interactions for the malaria dataset. Table S4: Results from the random‐effects model including independent treatment by covariate interactions estimated using Winbugs (Bayesian approach) for the fluoride dataset. Table S5: Percentage contribution of each trial to each log odds ratio and coefficient using the new methods for the malaria dataset. Table S6: Study weight of each trial to each log odds ratio and coefficient using the existing methods proposed by Riley et al for the malaria dataset Table S7: Percentage contribution of each trial to each SMD and coefficient using the new methods for the fluoride dataset. Table S8: Results from the random‐effects model including independent treatment by covariate interactions estimated using Stata (frequentist approach) for the fluoride dataset. Table S9: Percentage contribution of each trial to each SMD and coefficient using the existing methods proposed by Riley et al for the fluoride dataset. Figure S1: NMR plot for the malaria dataset. Figure S2: NMR plot for the fluoride dataset. [file JRSM-9-243-s001.zip › Code S4 HEAT PLOT.txt]

##########################################################
#R code for producing a heat plot
##########################################################

rm(list=ls())

library(xlsx)
library(gplots)

working.directory="c:\\dir"
setwd(working.directory)


##############################################################################

dat <- read.xlsx("summedcontribs.xlsx", sheetName="summedcontribs", header=TRUE, row.names=1)

x  <- as.matrix(dat)
hM <- format(round(x, 0))

hmcols<-colorRampPalette(c("blue","white","red"))(256)

heatmap.2(x,  Rowv = NA, Colv = NA,  col=hmcols, main = "", xlab="Average age (years)", ylab="NMR result", cellnote=hM,  cexRow=1.5, cexCol=1.5, notecol=1, notecex=1.5,trace="none",margin=c(10, 24), cex.lab=1.5,density.info="none", key.xlab="Contribution (%)",key.title="")
