# Supplementary material for: Graphs of study contributions and covariate distributions for network meta‐regression
Source: Res Synth Methods. 2018 Feb 14;9(2):243–60. doi: 10.1002/jrsm.1292 (PMC6001528; doi:10.1002/jrsm.1292)
Supplement: Supplementary file 1 — Table S1: Malaria dataset. Table S2: Fluoride dataset. Table S3: Results from the fixed‐effect model including independent treatment by covariate interactions for the malaria dataset. Table S4: Results from the random‐effects model including independent treatment by covariate interactions estimated using Winbugs (Bayesian approach) for the fluoride dataset. Table S5: Percentage contribution of each trial to each log odds ratio and coefficient using the new methods for the malaria dataset. Table S6: Study weight of each trial to each log odds ratio and coefficient using the existing methods proposed by Riley et al for the malaria dataset Table S7: Percentage contribution of each trial to each SMD and coefficient using the new methods for the fluoride dataset. Table S8: Results from the random‐effects model including independent treatment by covariate interactions estimated using Stata (frequentist approach) for the fluoride dataset. Table S9: Percentage contribution of each trial to each SMD and coefficient using the existing methods proposed by Riley et al for the fluoride dataset. Figure S1: NMR plot for the malaria dataset. Figure S2: NMR plot for the fluoride dataset. [file JRSM-9-243-s001.zip › Code S5 CONTRIBUTION-NMR PLOT.txt]

##########################################################
#R code for producing a contribution-NMR plot
##########################################################

rm(list=ls())

library(xlsx)

working.directory="c:\\dir"
setwd(working.directory)

##############################################################################

dat <- read.xlsx("fittedmr.xlsx", sheetName="fittedmr")
datdata <- read.xlsx("datacontribs.xlsx", sheetName="datacontribs")

##############################################################

par(mfrow=c(1,3))

##############################################################

#12

dat12 = dat[dat$comparison=="12",]

plot(0,0, xlim=c(0,35), ylim=c(-2.55,3), type="n", axes=F, xlab="", ylab="Log odds ratio", main="a.) Artemether vs. quinine", cex.main=1.5, cex.axis=1.5, cex.lab=1.5)
box("figure", lwd=2)

axis(2,at=c(1.00, 0.75, 0.5,0.25,0, -0.25,-0.5,-0.75, -1,-1.25, -1.5,-1.75, -2, -2.25), c(NA, 0.75, 0.5,0.25,0, -0.25,-0.5,-0.75, -1,-1.25, -1.5,-1.75, -2, -2.25), pos=0, cex.axis=1.5)
axis(1,at=c(0, 5, 10, 15, 20, 25, 30, 35),  c(0, 5, 10, 15, 20, 25, 30,35), pos=-2.25, cex.axis=1.5)
lines(x=c(35,35),     y=c(-2.25,1.00),    lty=1, lwd=1, col=1)
lines(x=c(0,35), y=c(1.0,1.0),   lty=1, lwd=1, col=1)
text(17.5, -2.55, "Average age (years)", cex=1.5)

axis(1, at=c(0, 5, 10, 15, 20, 25, 30, 35),  c(0, 5, 10, 15, 20, 25, 30, 35), pos=2.3, cex.axis=1.5)
lines(x=c(35,35),     y=c(2.3,2.7),    lty=1, lwd=1, col=1)
lines(x=c(0,0),     y=c(2.3,2.7),    lty=1, lwd=1, col=1)
lines(x=c(0,35),     y=c(2.7,2.7),    lty=1, lwd=1, col=1)

text(17.5, 2, "Average age (years)", cex=1.5)
text(17.5, 1.5, "Observed log odds ratios and covariate values", cex=1.5, font=2)
text(17.5, 1.3, "from studies contributing direct evidence", cex=1.5, font=2)
text(17.5, 1.1, "(with the NMR results superimposed).", cex=1.5, font=2)

text(17.5, 3, "Observed covariate values from studies", cex=1.5, font=2)
text(17.5, 2.8, "contributing indirect evidence", cex=1.5, font=2)

xx=c(0,2.5,5,7.5,10,12.5, 14.73138889,15,17.5, 20,22.5, 25,27.5, 30,32.5, 35, 35,32.5, 30,27.5, 25,22.5, 20,17.5, 15,14.73138889,12.5, 10,7.5, 5,2.5, 0)
yy=c(dat12$lci, rev(dat12$uci))
polygon(xx, yy, col = "snow1" , lty=2)
lines(x=dat12$age, y=dat12$lor,lty=4, lwd=4, col=1)
lines(x=dat12$age, y=dat12$lci,lty=4, lwd=2, col=1)
lines(x=dat12$age, y=dat12$uci,lty=4, lwd=2, col=1)

#contributions from direct studies:
datdata12= datdata[datdata$comparison=="12",]
points(x=datdata12$Age, y=datdata12$lor, cex=datdata12$lor12/5, col=2, pch=1)
points(x=datdata12$Age, y=datdata12$lor, cex=datdata12$beta12/5, col=4, pch=1)

#contributions from indirect studies:
datind12= datdata[datdata$comparison != "12",]
points(x=datind12$Age, y=rep(2.5, length(datind12$Age)), cex=datind12$lor12/5, col=2, pch=1)
points(x=datind12$Age, y=rep(2.5, length(datind12$Age)),cex=datind12$beta12/5, col=4, pch=1)

#################################################################

#REPEAT CODE FOR OTHER COMPARISONS 
