# Supplementary material for: Graphs of study contributions and covariate distributions for network meta‐regression
Source: Res Synth Methods. 2018 Feb 14;9(2):243–60. doi: 10.1002/jrsm.1292 (PMC6001528; doi:10.1002/jrsm.1292)
Supplement: Supplementary file 1 — Table S1: Malaria dataset. Table S2: Fluoride dataset. Table S3: Results from the fixed‐effect model including independent treatment by covariate interactions for the malaria dataset. Table S4: Results from the random‐effects model including independent treatment by covariate interactions estimated using Winbugs (Bayesian approach) for the fluoride dataset. Table S5: Percentage contribution of each trial to each log odds ratio and coefficient using the new methods for the malaria dataset. Table S6: Study weight of each trial to each log odds ratio and coefficient using the existing methods proposed by Riley et al for the malaria dataset Table S7: Percentage contribution of each trial to each SMD and coefficient using the new methods for the fluoride dataset. Table S8: Results from the random‐effects model including independent treatment by covariate interactions estimated using Stata (frequentist approach) for the fluoride dataset. Table S9: Percentage contribution of each trial to each SMD and coefficient using the existing methods proposed by Riley et al for the fluoride dataset. Figure S1: NMR plot for the malaria dataset. Figure S2: NMR plot for the fluoride dataset. [file JRSM-9-243-s001.zip › Code S6 HEAT-NMR PLOT.txt]

##########################################################
#R code for producing a heat-NMR plot
##########################################################
rm(list=ls())

library(xlsx)

working.directory="c:\\dir"
setwd(working.directory)

##########################################################

datx <- read.xlsx("summedcontribs.xlsx", sheetName="summedcontribs")
dat <- read.xlsx("fittedmr.xlsx", sheetName="fittedmr")

#converts numerical values in matrix to colours for heat plot
#blue to red
mat <-datx[,-1]
mat <-as.matrix(mat)
rng <- range(mat)
m <- (mat - rng[1])/diff(rng)
m2 <- m; class(m2) <- "character"
ten<-colorRampPalette(c("blue","white","red"))(10)
ramp2 <-colorRamp(ten)
m2[!is.na(m2)] <- rgb(ramp2(m[!is.na(m)]), max = 255)
colours <-m2

#gives the % contributions for the legend  
set <- diff(rng)/9
a=round(rng[1])
b=round(rng[1]+set)
c=round(rng[1]+2*set)
d=round(rng[1]+3*set)
e=round(rng[1]+4*set)
f=round(rng[1]+5*set)
g=round(rng[1]+6*set)
h=round(rng[1]+7*set)
i=round(rng[1]+8*set)
j=round(rng[1]+9*set)

#############################################################

par(mfrow=c(1,3), mar=c(3,3,3,3), mgp=c(1.5,0.5,0))

##############################################################

#12
dat12 = dat[dat$comparison=="12",]

plot(0,0, xlim=c(0,35), ylim=c(-1.2,0.4), type="n", axes=F, xlab="Average age (years)", ylab="Log odds ratio", main="a.) Artemether vs. quinine", cex.main=1.5, cex.axis=1.5, cex.lab=1.5)
box("figure", lwd=2)

legend(0,0.4, fill=ten, legend=c("0%","6%","12%","19%","25%","31%","37%","43%","49%","56%"), ncol=5, cex=1.4, bty="n") 


axis(2,at=c(-1.2,-1,-0.8, -0.6,-0.4,-0.2,0,0.2,0.4), c(-1.2,-1,-0.8, -0.6,-0.4,-0.2,0,0.2,0.4), pos=0, cex.axis=1.5)
axis(1,at=c(0, 5,10,15,20,25,30,35),  c(0, 5,10,15,20,25,30,35), pos=-1.1, cex.axis=1.5)


#treatment effect colours above md line
x1=c(0, 2.5, 2.5, 0)
y1=c(dat12$lor[1], dat12$lor[2], dat12$uci[2],  dat12$uci[1])
polygon(x1, y1, lty=2, border=NA, col=colours[6,1])

x2=c(2.5, 5, 5, 2.5)
y2=c(dat12$lor[2], dat12$lor[3], dat12$uci[3],  dat12$uci[2])
polygon(x2, y2, lty=2, border=NA, col=colours[6,2])

x3=c(5, 7.5, 7.5, 5)
y3=c(dat12$lor[3], dat12$lor[4], dat12$uci[4],  dat12$uci[3])
polygon(x3, y3, lty=2, border=NA, col=colours[6,3])

x4=c(7.5, 10, 10, 7.5)
y4=c(dat12$lor[4], dat12$lor[5], dat12$uci[5],  dat12$uci[4])
polygon(x4, y4, lty=2, border=NA, col=colours[6,4])

x5=c(10, 12.5, 12.5, 10)
y5=c(dat12$lor[5], dat12$lor[6], dat12$uci[6],  dat12$uci[5])
polygon(x5, y5, lty=2, border=NA, col=colours[6,5])

x6=c(12.5, 15, 15, 12.5)
y6=c(dat12$lor[6], dat12$lor[8], dat12$uci[8],  dat12$uci[6])
polygon(x6, y6, lty=2, border=NA, col=colours[6,6])

x7=c(15, 17.5, 17.5, 15)
y7=c(dat12$lor[8], dat12$lor[9], dat12$uci[9],  dat12$uci[8])
polygon(x7, y7, lty=2, border=NA, col=colours[6,7])

x8=c(17.5, 20, 20, 17.5)
y8=c(dat12$lor[9], dat12$lor[10], dat12$uci[10],  dat12$uci[9])
polygon(x8, y8, lty=2, border=NA, col=colours[6,8])

x9=c(20, 22.5, 22.5, 20)
y9=c(dat12$lor[10], dat12$lor[11], dat12$uci[11],  dat12$uci[10])
polygon(x9, y9, lty=2, border=NA, col=colours[6,9])

x10=c(22.5, 25, 25, 22.5)
y10=c(dat12$lor[11], dat12$lor[12], dat12$uci[12],  dat12$uci[11])
polygon(x10, y10, lty=2, border=NA, col=colours[6,10])

x11=c(25, 27.5, 27.5, 25)
y11=c(dat12$lor[12], dat12$lor[13], dat12$uci[13],  dat12$uci[12])
polygon(x11, y11, lty=2, border=NA, col=colours[6,11])

x12=c(27.5, 30, 30, 27.5)
y12=c(dat12$lor[13], dat12$lor[14], dat12$uci[14],  dat12$uci[13])
polygon(x12, y12, lty=2, border=NA, col=colours[6,12])

x13=c(30, 32.5, 32.5, 30)
y13=c(dat12$lor[14], dat12$lor[15], dat12$uci[15],  dat12$uci[14])
polygon(x13, y13, lty=2, border=NA, col=colours[6,13])

x14=c(32.5, 35, 35, 32.5)
y14=c(dat12$lor[15], dat12$lor[16], dat12$uci[16],  dat12$uci[15])
polygon(x14, y14, lty=2, border=NA, col=colours[6,14])


#beta colours below md line

x1=c(0, 2.5, 2.5, 0)
y1=c(dat12$lci[1], dat12$lci[2], dat12$lor[2],  dat12$lor[1])
polygon(x1, y1, lty=2, border=NA, col=colours[5,1])

x2=c(2.5, 5, 5, 2.5)
y2=c(dat12$lci[2], dat12$lci[3], dat12$lor[3],  dat12$lor[2])
polygon(x2, y2, lty=2, border=NA, col=colours[5,2])

x3=c(5, 7.5, 7.5, 5)
y3=c(dat12$lci[3], dat12$lci[4], dat12$lor[4],  dat12$lor[3])
polygon(x3, y3, lty=2, border=NA, col=colours[5,3])

x4=c(7.5, 10, 10, 7.5)
y4=c(dat12$lci[4], dat12$lci[5], dat12$lor[5],  dat12$lor[4])
polygon(x4, y4, lty=2, border=NA, col=colours[5,4])

x5=c(10, 12.5, 12.5, 10)
y5=c(dat12$lci[5], dat12$lci[6], dat12$lor[6],  dat12$lor[5])
polygon(x5, y5, lty=2, border=NA, col=colours[5,5])

x6=c(12.5, 15, 15, 12.5)
y6=c(dat12$lci[6], dat12$lci[8], dat12$lor[8],  dat12$lor[6])
polygon(x6, y6, lty=2, border=NA, col=colours[5,6])

x7=c(15, 17.5, 17.5, 15)
y7=c(dat12$lci[8], dat12$lci[9], dat12$lor[9],  dat12$lor[8])
polygon(x7, y7, lty=2, border=NA, col=colours[5,7])

x8=c(17.5, 20, 20, 17.5)
y8=c(dat12$lci[9], dat12$lci[10], dat12$lor[10],  dat12$lor[9])
polygon(x8, y8, lty=2, border=NA, col=colours[5,8])

x9=c(20, 22.5, 22.5, 20)
y9=c(dat12$lci[10], dat12$lci[11], dat12$lor[11],  dat12$lor[10])
polygon(x9, y9, lty=2, border=NA, col=colours[5,9])

x10=c(22.5, 25, 25, 22.5)
y10=c(dat12$lci[11], dat12$lci[12], dat12$lor[12],  dat12$lor[11])
polygon(x10, y10, lty=2, border=NA, col=colours[5,10])

x11=c(25, 27.5, 27.5, 25)
y11=c(dat12$lci[12], dat12$lci[13], dat12$lor[13],  dat12$lor[12])
polygon(x11, y11, lty=2, border=NA, col=colours[5,11])

x12=c(27.5, 30, 30, 27.5)
y12=c(dat12$lci[13], dat12$lci[14], dat12$lor[14],  dat12$lor[13])
polygon(x12, y12, lty=2, border=NA, col=colours[5,12])

x13=c(30, 32.5, 32.5, 30)
y13=c(dat12$lci[14], dat12$lci[15], dat12$lor[15],  dat12$lor[14])
polygon(x13, y13, lty=2, border=NA, col=colours[5,13])

x14=c(32.5, 35, 35, 32.5)
y14=c(dat12$lci[15], dat12$lci[16], dat12$lor[16],  dat12$lor[15])
polygon(x14, y14, lty=2, border=NA, col=colours[5,14])


xx=c(0,2.5,5,7.5,10,12.5, 14.73138889,15,17.5, 20,22.5, 25,27.5, 30,32.5, 35, 35,32.5, 30,27.5, 25,22.5, 20,17.5, 15,14.73138889,12.5, 10,7.5, 5,2.5, 0)
yy=c(dat12$lci, rev(dat12$uci))
polygon(xx, yy,  lty=2)
lines(x=dat12$age, y=dat12$lor,lty=4, lwd=4, col=1)
lines(x=dat12$age, y=dat12$lci,lty=4, lwd=2, col=1)
lines(x=dat12$age, y=dat12$uci,lty=4, lwd=2, col=1)

#################################################################

#REPEAT CODE FOR OTHER COMPARISONS 
