# Supplementary material for: Graphs of study contributions and covariate distributions for network meta‐regression
Source: Res Synth Methods. 2018 Feb 14;9(2):243–60. doi: 10.1002/jrsm.1292 (PMC6001528; doi:10.1002/jrsm.1292)
Supplement: Supplementary file 1 — Table S1: Malaria dataset. Table S2: Fluoride dataset. Table S3: Results from the fixed‐effect model including independent treatment by covariate interactions for the malaria dataset. Table S4: Results from the random‐effects model including independent treatment by covariate interactions estimated using Winbugs (Bayesian approach) for the fluoride dataset. Table S5: Percentage contribution of each trial to each log odds ratio and coefficient using the new methods for the malaria dataset. Table S6: Study weight of each trial to each log odds ratio and coefficient using the existing methods proposed by Riley et al for the malaria dataset Table S7: Percentage contribution of each trial to each SMD and coefficient using the new methods for the fluoride dataset. Table S8: Results from the random‐effects model including independent treatment by covariate interactions estimated using Stata (frequentist approach) for the fluoride dataset. Table S9: Percentage contribution of each trial to each SMD and coefficient using the existing methods proposed by Riley et al for the fluoride dataset. Figure S1: NMR plot for the malaria dataset. Figure S2: NMR plot for the fluoride dataset. [file JRSM-9-243-s001.zip › CONTRIBS.xlsx]

## Sheet: Sheet1
	Matrix copied from R output.
	0.00446827	0.0341102	0.239697	0.0259417	0.00973983	0.0492174	0.0153381	0.0582825	0.00763821	0.0574957	0.00303857	0.0569216	0.295086	0.0208944	0.00339368	0.0112297	0.000226188	0.108575	-0.0130942	1.93033e-05	0.00512115	0.00666019	-0.0878652	-0.0342653
	-1.36662e-05	-0.000187565	0.0389781	0.000347707	0.00164169	0.00701113	0.000269086	-0.000804657	-1.87778e-05	-0.000458932	5.74869e-05	-0.000484695	-0.000753211	-0.000189066	0.00894169	0.0321733	0.0090982	0.338719	0.524188	0.00294039	0.015694	0.0228506	0.0326644	0.0127302
	-0.000288624	-0.00228136	0.0217468	-0.00127532	0.000937902	0.00353499	-0.000694498	-0.00435197	-0.000489087	-0.00397929	-0.000133667	-0.003968	-0.0189209	-0.001467	0.000327256	0.00108229	1.9835e-05	0.0104577	-0.00139256	1.1897e-06	0.000493325	0.000641016	-0.00913019	-0.00249986
	-1.68686e-06	-2.08435e-05	0.00371	3.10766e-05	0.000156289	0.000666813	2.44516e-05	-8.19512e-05	-2.4449e-06	-4.87975e-05	5.24398e-06	-5.12144e-05	-9.71113e-05	-1.98663e-05	0.00096939	0.00304774	-0.000461474	0.0277563	-0.0383097	-0.000173278	0.00132666	0.00157437	0.00335092	0.000919036
	-0.00448193	-0.0342978	-0.200719	-0.0255941	-0.00809813	-0.0422063	-0.015069	-0.0590871	-0.00765698	-0.0579547	-0.00298109	-0.0574063	-0.295839	-0.0210835	0.00554801	0.0209437	0.00887201	0.230145	0.537282	0.00292109	0.0105729	0.0161904	0.12053	0.0469955
	0.000286937	0.00226052	-0.0180368	0.0013064	-0.000781613	-0.00286818	0.000718949	0.00427002	0.000486642	0.00393049	0.000138911	0.00391679	0.0188238	0.00144714	0.000642135	0.00196545	-0.000481309	0.0172986	-0.0369171	-0.000174468	0.000833333	0.000933354	0.0124811	0.0034189
	Calculate absolute values and, for each row, sum the values.
	0.00446827	0.0341102	0.239697	0.0259417	0.00973983	0.0492174	0.0153381	0.0582825	0.00763821	0.0574957	0.00303857	0.0569216	0.295086	0.0208944	0.00339368	0.0112297	0.000226188	0.108575	0.0130942	1.93033e-05	0.00512115	0.00666019	0.0878652	0.0342653		1.14832
	1.36662e-05	0.000187565	0.0389781	0.000347707	0.00164169	0.00701113	0.000269086	0.000804657	1.87778e-05	0.000458932	5.74869e-05	0.000484695	0.000753211	0.000189066	0.00894169	0.0321733	0.0090982	0.338719	0.524188	0.00294039	0.015694	0.0228506	0.0326644	0.0127302		1.05122
	0.000288624	0.00228136	0.0217468	0.00127532	0.000937902	0.00353499	0.000694498	0.00435197	0.000489087	0.00397929	0.000133667	0.003968	0.0189209	0.001467	0.000327256	0.00108229	1.9835e-05	0.0104577	0.00139256	1.1897e-06	0.000493325	0.000641016	0.00913019	0.00249986		0.0901146
	1.68686e-06	2.08435e-05	0.00371	3.10766e-05	0.000156289	0.000666813	2.44516e-05	8.19512e-05	2.4449e-06	4.87975e-05	5.24398e-06	5.12144e-05	9.71113e-05	1.98663e-05	0.00096939	0.00304774	0.000461474	0.0277563	0.0383097	0.000173278	0.00132666	0.00157437	0.00335092	0.000919036		0.0828067
	0.00448193	0.0342978	0.200719	0.0255941	0.00809813	0.0422063	0.015069	0.0590871	0.00765698	0.0579547	0.00298109	0.0574063	0.295839	0.0210835	0.00554801	0.0209437	0.00887201	0.230145	0.537282	0.00292109	0.0105729	0.0161904	0.12053	0.0469955		1.83247
	0.000286937	0.00226052	0.0180368	0.0013064	0.000781613	0.00286818	0.000718949	0.00427002	0.000486642	0.00393049	0.000138911	0.00391679	0.0188238	0.00144714	0.000642135	0.00196545	0.000481309	0.0172986	0.0369171	0.000174468	0.000833333	0.000933354	0.0124811	0.0034189		0.134419
	Divide each value by the summed row total and multiply by 100%
	STUDY 1	STUDY 2	STUDY 3	STUDY 4	STUDY 5	STUDY 6	STUDY 7	STUDY 8	STUDY 9	STUDY 10	STUDY 11	STUDY 12	STUDY 13	STUDY 14	STUDY 15	STUDY 16	STUDY 17	STUDY 18	STUDY 19	STUDY 20	STUDY 21	STUDY 22	STUDY 23	STUDY 24
lor_12	0.389114	2.97045	20.8737	2.25911	0.848181	4.28604	1.3357	5.07546	0.665164	5.00695	0.264611	4.95695	25.6972	1.81957	0.295535	0.977922	0.0196973	9.45508	1.14029	0.001681	0.445969	0.579995	7.65164	2.98395
lor_13	0.00130004	0.0178426	3.70791	0.0330767	0.156171	0.666954	0.0255976	0.0765453	0.0017863	0.0436573	0.00546861	0.046108	0.0716514	0.0179854	0.850605	3.06058	0.865493	32.2217	49.8649	0.279713	1.49294	2.17373	3.1073	1.211
beta_12	0.320286	2.53162	24.1324	1.41522	1.04079	3.92278	0.770682	4.82938	0.542739	4.41581	0.14833	4.40328	20.9965	1.62793	0.363155	1.20101	0.0220108	11.6049	1.54533	0.00132021	0.547442	0.711334	10.1317	2.77409
beta_13	0.0020371	0.0251712	4.48031	0.0375291	0.18874	0.805265	0.0295285	0.0989669	0.00295254	0.0589295	0.00633279	0.0618482	0.117275	0.0239911	1.17067	3.68055	0.557291	33.5194	46.264	0.209257	1.60211	1.90126	4.04668	1.10986
lor_23	0.244584	1.87166	10.9534	1.39669	0.441923	2.30324	0.822328	3.22445	0.417849	3.16264	0.162681	3.13272	16.1443	1.15055	0.302761	1.14292	0.484154	12.5592	29.32	0.159407	0.576973	0.883529	6.57742	2.56459
beta_23	0.213465	1.6817	13.4183	0.971887	0.581475	2.13376	0.534857	3.17665	0.362034	2.92406	0.103342	2.91386	14.0038	1.07659	0.477711	1.46218	0.358066	12.8692	27.4642	0.129794	0.619952	0.694362	9.28523	2.54346
	Results can be transposed. The values are the percentage contributions. Each column adds up to 100%.
		lor_12	lor_13	beta_12	beta_13	lor_23	beta_23
	STUDY 1	0.389114	0.00130004	0.320286	0.0020371	0.244584	0.213465
	STUDY 2	2.97045	0.0178426	2.53162	0.0251712	1.87166	1.6817
	STUDY 3	20.8737	3.70791	24.1324	4.48031	10.9534	13.4183
	STUDY 4	2.25911	0.0330767	1.41522	0.0375291	1.39669	0.971887
	STUDY 5	0.848181	0.156171	1.04079	0.18874	0.441923	0.581475
	STUDY 6	4.28604	0.666954	3.92278	0.805265	2.30324	2.13376
	STUDY 7	1.3357	0.0255976	0.770682	0.0295285	0.822328	0.534857
	STUDY 8	5.07546	0.0765453	4.82938	0.0989669	3.22445	3.17665
	STUDY 9	0.665164	0.0017863	0.542739	0.00295254	0.417849	0.362034
	STUDY 10	5.00695	0.0436573	4.41581	0.0589295	3.16264	2.92406
	STUDY 11	0.264611	0.00546861	0.14833	0.00633279	0.162681	0.103342
	STUDY 12	4.95695	0.046108	4.40328	0.0618482	3.13272	2.91386
	STUDY 13	25.6972	0.0716514	20.9965	0.117275	16.1443	14.0038
	STUDY 14	1.81957	0.0179854	1.62793	0.0239911	1.15055	1.07659
	STUDY 15	0.295535	0.850605	0.363155	1.17067	0.302761	0.477711
	STUDY 16	0.977922	3.06058	1.20101	3.68055	1.14292	1.46218
	STUDY 17	0.0196973	0.865493	0.0220108	0.557291	0.484154	0.358066
	STUDY 18	9.45508	32.2217	11.6049	33.5194	12.5592	12.8692
	STUDY 19	1.14029	49.8649	1.54533	46.264	29.32	27.4642
	STUDY 20	0.001681	0.279713	0.00132021	0.209257	0.159407	0.129794
	STUDY 21	0.445969	1.49294	0.547442	1.60211	0.576973	0.619952
	STUDY 22	0.579995	2.17373	0.711334	1.90126	0.883529	0.694362
	STUDY 23	7.65164	3.1073	10.1317	4.04668	6.57742	9.28523
	STUDY 24	2.98395	1.211	2.77409	1.10986	2.56459	2.54346
		100	100	100	100	100	100
