# Supplementary material for: Graphs of study contributions and covariate distributions for network meta‐regression
Source: Res Synth Methods. 2018 Feb 14;9(2):243–60. doi: 10.1002/jrsm.1292 (PMC6001528; doi:10.1002/jrsm.1292)
Supplement: Supplementary file 1 — Table S1: Malaria dataset. Table S2: Fluoride dataset. Table S3: Results from the fixed‐effect model including independent treatment by covariate interactions for the malaria dataset. Table S4: Results from the random‐effects model including independent treatment by covariate interactions estimated using Winbugs (Bayesian approach) for the fluoride dataset. Table S5: Percentage contribution of each trial to each log odds ratio and coefficient using the new methods for the malaria dataset. Table S6: Study weight of each trial to each log odds ratio and coefficient using the existing methods proposed by Riley et al for the malaria dataset Table S7: Percentage contribution of each trial to each SMD and coefficient using the new methods for the fluoride dataset. Table S8: Results from the random‐effects model including independent treatment by covariate interactions estimated using Stata (frequentist approach) for the fluoride dataset. Table S9: Percentage contribution of each trial to each SMD and coefficient using the existing methods proposed by Riley et al for the fluoride dataset. Figure S1: NMR plot for the malaria dataset. Figure S2: NMR plot for the fluoride dataset. [file JRSM-9-243-s001.zip › data.xlsx]

## Sheet: data
s	t1	t2	lor	se	x	xcent
1	1	2	-1.09861	1.6626	3.845	-10.8864
2	1	2	0.232112	0.601291	3.5	-11.2314
3	1	2	-0.346335	0.239694	30	15.2686
4	1	2	-0.23948	0.693575	6.2	-8.53139
5	1	2	-2.22848	1.19155	31.05	16.3186
6	1	2	-1.43226	0.525306	26.5	11.7686
7	1	2	0.791587	0.903179	6.8	-7.93139
8	1	2	0.691385	0.458817	2.33333	-12.3981
9	1	2	-0.693147	1.27187	3.93	-10.8014
10	1	2	-0.447014	0.46278	3.15	-11.5814
11	1	2	0	2.03008	7	-7.73139
12	1	2	-0.452282	0.465031	3.075	-11.6564
13	1	2	-0.0627839	0.204621	3.91667	-10.8147
14	1	2	-0.648695	0.76742	3	-11.7314
15	1	3	-1.37793	0.876554	34.47	19.7386
16	1	3	-1.03133	0.453038	30.95	16.2186
17	1	3	-0.318454	0.716684	5.5	-9.23139
18	1	3	-0.521225	0.137157	27.9	13.1686
19	1	3	-0.282604	0.0923669	2.85	-11.8814
20	1	3	-0.724896	1.2504	4.5	-10.2314
21	1	3	-0.637058	0.639465	28.5	13.7686
22	1	3	-0.752571	0.518875	25	10.2686
23	2	3	-0.691222	0.361414	32.25	17.5186
24	2	3	0.14792	0.58266	27.3333	12.6019
