# Supplementary material for: Graphs of study contributions and covariate distributions for network meta‐regression
Source: Res Synth Methods. 2018 Feb 14;9(2):243–60. doi: 10.1002/jrsm.1292 (PMC6001528; doi:10.1002/jrsm.1292)
Supplement: Supplementary file 1 — Table S1: Malaria dataset. Table S2: Fluoride dataset. Table S3: Results from the fixed‐effect model including independent treatment by covariate interactions for the malaria dataset. Table S4: Results from the random‐effects model including independent treatment by covariate interactions estimated using Winbugs (Bayesian approach) for the fluoride dataset. Table S5: Percentage contribution of each trial to each log odds ratio and coefficient using the new methods for the malaria dataset. Table S6: Study weight of each trial to each log odds ratio and coefficient using the existing methods proposed by Riley et al for the malaria dataset Table S7: Percentage contribution of each trial to each SMD and coefficient using the new methods for the fluoride dataset. Table S8: Results from the random‐effects model including independent treatment by covariate interactions estimated using Stata (frequentist approach) for the fluoride dataset. Table S9: Percentage contribution of each trial to each SMD and coefficient using the existing methods proposed by Riley et al for the fluoride dataset. Figure S1: NMR plot for the malaria dataset. Figure S2: NMR plot for the fluoride dataset. [file JRSM-9-243-s001.zip › datacontribs.xlsx]

## Sheet: datacontribs
Trial	Treatments	Age	lor	se	comparison2	lor12	lor13	beta12	beta13	lor23	beta23
Adam 2002	AR vs QU	3.85	-1.1	1.66	12	0.39	0.00130004	0.320286	0.0020371	0.244584	0.213465
Aguwa 2010	AR vs QU	3.5	0.23	0.6	12	2.97	0.0178426	2.53162	0.0251712	1.87166	1.6817
Hien 1996	AR vs QU	30	-0.35	0.24	12	20.87	3.70791	24.1324	4.48031	10.9534	13.4183
Huda 2003	AR vs QU	6.2	-0.24	0.69	12	2.26	0.0330767	1.41522	0.0375291	1.39669	0.971887
Karbwang 1992	AR vs QU	31.05	-2.23	1.19	12	0.85	0.156171	1.04079	0.18874	0.441923	0.581475
Karbwang 1995	AR vs QU	26.5	-1.43	0.53	12	4.29	0.666954	3.92278	0.805265	2.30324	2.13376
Minta 2005	AR vs QU	6.8	0.79	0.9	12	1.34	0.0255976	0.770682	0.0295285	0.822328	0.534857
Murphy 1996	AR vs QU	2.33	0.69	0.46	12	5.08	0.0765453	4.82938	0.0989669	3.22445	3.17665
Ojuawo 1998	AR vs QU	3.93	-0.69	1.27	12	0.67	0.0017863	0.542739	0.00295254	0.417849	0.362034
Olumese 1999	AR vs QU	3.15	-0.45	0.46	12	5.00695	0.0436573	4.41581	0.0589295	3.16264	2.92406
Osonuga 2009	AR vs QU	7	0	2.03	12	0.264611	0.00546861	0.14833	0.00633279	0.162681	0.103342
Taylor 1998	AR vs QU	3.08	-0.45	0.47	12	4.95695	0.046108	4.40328	0.0618482	3.13272	2.91386
van Hensbroek 1996	AR vs QU	3.92	-0.06	0.2	12	25.6972	0.0716514	20.9965	0.117275	16.1443	14.0038
Walker 1993	AR vs QU	3	-0.65	0.77	12	1.81957	0.0179854	1.62793	0.0239911	1.15055	1.07659
Anh 1989	AS vs QU	34.47	-1.38	0.88	13	0.295535	0.850605	0.363155	1.17067	0.302761	0.477711
Anh 1995	AS vs QU	30.95	-1.03	0.45	13	0.977922	3.06058	1.20101	3.68055	1.14292	1.46218
Cao 1997	AS vs QU	5.5	-0.32	0.72	13	0.0196973	0.865493	0.0220108	0.557291	0.484154	0.358066
Dondorp 2005	AS vs QU	27.9	-0.52	0.14	13	9.45508	32.2217	11.6049	33.5194	12.5592	12.8692
Dondorp 2010	AS vs QU	2.85	-0.28	0.09	13	1.14029	49.8649	1.54533	46.264	29.32	27.4642
Eltahir 2010	AS vs QU	4.5	-0.72	1.25	13	0.001681	0.279713	0.00132021	0.209257	0.159407	0.129794
Hien 1992	AS vs QU	28.5	-0.64	0.64	13	0.445969	1.49294	0.547442	1.60211	0.576973	0.619952
Newton 2003	AS vs QU	25	-0.75	0.52	13	0.579995	2.17373	0.711334	1.90126	0.883529	0.694362
Phu 2010	AS vs AR	32.25	-0.69	0.36	23	7.65164	3.1073	10.1317	4.04668	6.57742	9.28523
Vinh 1997	AS vs AR	27.33	0.15	0.58	23	2.98395	1.211	2.77409	1.10986	2.56459	2.54346
