# Supplementary material for: Graphs of study contributions and covariate distributions for network meta‐regression
Source: Res Synth Methods. 2018 Feb 14;9(2):243–60. doi: 10.1002/jrsm.1292 (PMC6001528; doi:10.1002/jrsm.1292)
Supplement: Supplementary file 1 — Table S1: Malaria dataset. Table S2: Fluoride dataset. Table S3: Results from the fixed‐effect model including independent treatment by covariate interactions for the malaria dataset. Table S4: Results from the random‐effects model including independent treatment by covariate interactions estimated using Winbugs (Bayesian approach) for the fluoride dataset. Table S5: Percentage contribution of each trial to each log odds ratio and coefficient using the new methods for the malaria dataset. Table S6: Study weight of each trial to each log odds ratio and coefficient using the existing methods proposed by Riley et al for the malaria dataset Table S7: Percentage contribution of each trial to each SMD and coefficient using the new methods for the fluoride dataset. Table S8: Results from the random‐effects model including independent treatment by covariate interactions estimated using Stata (frequentist approach) for the fluoride dataset. Table S9: Percentage contribution of each trial to each SMD and coefficient using the existing methods proposed by Riley et al for the fluoride dataset. Figure S1: NMR plot for the malaria dataset. Figure S2: NMR plot for the fluoride dataset. [file JRSM-9-243-s001.zip › Description of code files.txt]

Supplementary code files
All code uses the severe malaria dataset.


Code S1 MODEL.txt                            #R code to fit Bayesian fixed-effect network meta-regression model.
Code S2 CONTRIBUTIONS.txt                    #R code to calculate contributions (assuming a fixed-effect Bayesian model with non-informative prior distributions).
Code S3 COVARIATE-CONTRIBUTION PLOT.txt      #R code to construct the covariate-contribution plot.
Code S4 HEAT PLOT.txt                        #R code to construct the heat plot.
Code S5 CONTRIBUTION-NMR PLOT.txt            #R code to construct the contribution-NMR plot.
Code S6 HEAT-NMR PLOT.txt                    #R code to construct the heat-NMR plot.

data.xlsx                                    #Severe malaria dataset.
datacontribs.xlsx                            #Dataset giving the study contributions, treatment comparison, observed treatment effect and standard error, average age, and trial name (contributions were obtained from 'Code S2 CONTRIBUTIONS.R'). 
summedcontribs.xlsx			     #Dataset giving the contributions for each covariate range group. Contributions were calculated by summing the appropriate contributions given in 'datacontribs.csv'.						
fittedmr.xlsx 				     #Dataset giving the treatment effects and credibility intervals for various covariate values for each comparison (obtained from 'Code S1 MODEL.R')

CONTRIBS.xlsx		                     #Excel file that it used to convert the resulting matrix from 'Code S2 CONTRIBUTIONS.R' into the percentage study contributions. 			

NMA_FE_LOR_IND.txt                           #WinBugs fixed-effect network meta-regression model.
          
