# Supplementary material for: Graphs of study contributions and covariate distributions for network meta‐regression
Source: Res Synth Methods. 2018 Feb 14;9(2):243–60. doi: 10.1002/jrsm.1292 (PMC6001528; doi:10.1002/jrsm.1292)
Supplement: Supplementary file 1 — Table S1: Malaria dataset. Table S2: Fluoride dataset. Table S3: Results from the fixed‐effect model including independent treatment by covariate interactions for the malaria dataset. Table S4: Results from the random‐effects model including independent treatment by covariate interactions estimated using Winbugs (Bayesian approach) for the fluoride dataset. Table S5: Percentage contribution of each trial to each log odds ratio and coefficient using the new methods for the malaria dataset. Table S6: Study weight of each trial to each log odds ratio and coefficient using the existing methods proposed by Riley et al for the malaria dataset Table S7: Percentage contribution of each trial to each SMD and coefficient using the new methods for the fluoride dataset. Table S8: Results from the random‐effects model including independent treatment by covariate interactions estimated using Stata (frequentist approach) for the fluoride dataset. Table S9: Percentage contribution of each trial to each SMD and coefficient using the existing methods proposed by Riley et al for the fluoride dataset. Figure S1: NMR plot for the malaria dataset. Figure S2: NMR plot for the fluoride dataset. [file JRSM-9-243-s001.zip › fittedmr.xlsx]

## Sheet: fittedmr
age	comparison	lci	lor	uci
0	12	-0.3675	-0.03604	0.2915
2.5	12	-0.3713	-0.07034	0.2268
5	12	-0.3781	-0.1043	0.166
7.5	12	-0.3893	-0.1382	0.1095
10	12	-0.4072	-0.1724	0.05903
12.5	12	-0.4312	-0.2066	0.0163
14.73	12	-0.4606	-0.2371	-0.01478
15	12	-0.4643	-0.2407	-0.01791
17.5	12	-0.505	-0.2748	-0.04415
20	12	-0.5545	-0.3087	-0.06361
22.5	12	-0.6093	-0.3429	-0.07579
25	12	-0.6694	-0.3769	-0.08324
27.5	12	-0.7332	-0.4114	-0.08711
30	12	-0.7994	-0.4452	-0.08847
32.5	12	-0.868	-0.4793	-0.08726
35	12	-0.9383	-0.5136	-0.08505
0	13	-0.4355	-0.2347	-0.0323
2.5	13	-0.4531	-0.2713	-0.08793
5	13	-0.4731	-0.3079	-0.1411
7.5	13	-0.4966	-0.3445	-0.1911
10	13	-0.5251	-0.3811	-0.2361
12.5	13	-0.5587	-0.4176	-0.2757
14.73	13	-0.5939	-0.4502	-0.3058
15	13	-0.5984	-0.4541	-0.3092
17.5	13	-0.643	-0.4906	-0.3375
20	13	-0.6923	-0.5272	-0.3614
22.5	13	-0.7451	-0.5637	-0.3818
25	13	-0.8008	-0.6002	-0.3995
27.5	13	-0.859	-0.6368	-0.4145
30	13	-0.9186	-0.6735	-0.4281
32.5	13	-0.9793	-0.7101	-0.4407
35	13	-1.041	-0.7467	-0.4525
0	23	-0.5807	-0.1983	0.1873
2.5	23	-0.5486	-0.2004	0.1497
5	23	-0.5202	-0.2028	0.1151
7.5	23	-0.4959	-0.2054	0.08565
10	23	-0.4786	-0.2078	0.06121
12.5	23	-0.4679	-0.2106	0.04491
14.73	23	-0.4658	-0.213	0.03832
15	23	-0.4661	-0.2132	0.03818
17.5	23	-0.4723	-0.2159	0.03997
20	23	-0.4879	-0.2184	0.04975
22.5	23	-0.5107	-0.2213	0.06767
25	23	-0.5393	-0.2236	0.09104
27.5	23	-0.5737	-0.2265	0.1194
30	23	-0.6096	-0.2288	0.1514
32.5	23	-0.6498	-0.2312	0.185
35	23	-0.692	-0.2336	0.2219
