# Supplementary material for: Graphs of study contributions and covariate distributions for network meta‐regression
Source: Res Synth Methods. 2018 Feb 14;9(2):243–60. doi: 10.1002/jrsm.1292 (PMC6001528; doi:10.1002/jrsm.1292)
Supplement: Supplementary file 1 — Table S1: Malaria dataset. Table S2: Fluoride dataset. Table S3: Results from the fixed‐effect model including independent treatment by covariate interactions for the malaria dataset. Table S4: Results from the random‐effects model including independent treatment by covariate interactions estimated using Winbugs (Bayesian approach) for the fluoride dataset. Table S5: Percentage contribution of each trial to each log odds ratio and coefficient using the new methods for the malaria dataset. Table S6: Study weight of each trial to each log odds ratio and coefficient using the existing methods proposed by Riley et al for the malaria dataset Table S7: Percentage contribution of each trial to each SMD and coefficient using the new methods for the fluoride dataset. Table S8: Results from the random‐effects model including independent treatment by covariate interactions estimated using Stata (frequentist approach) for the fluoride dataset. Table S9: Percentage contribution of each trial to each SMD and coefficient using the existing methods proposed by Riley et al for the fluoride dataset. Figure S1: NMR plot for the malaria dataset. Figure S2: NMR plot for the fluoride dataset. [file JRSM-9-243-s001.zip › NMR_FE_LOR_IND.txt]

model{
for(i in 1:N){
        prec[i] <- pow(se[i],-2)
        logor[i] ~ dnorm(delta[i], prec[i])
        delta[i]<- (d[t[i]] - d[b[i]]) + (beta[t[i]]-beta[b[i]]) * (x[i]-mx)
        dev[i] <-logor[i]-delta[i]
        resdev[i]<-(dev[i]*dev[i])/(se[i]*se[i])  
                    }

totresdev<-sum(resdev[])
         
d[1]<-0    
beta[1] <- 0 

for (k in 2:nt){  
       d[k] ~ dnorm(0,0.00001) 
       beta[k]~dnorm(0,0.00001)  
                      }

for (k in 1:nt){  
     for (j in 1:nz) { 
          dz[j,k] <- d[k] - (beta[k])*(mx-z[j]) 
                      }
                           }

for (c in 1:(nt-1)) {  
    for (k in (c+1):nt) { 
         betas[c,k] <- beta[k] - beta[c]
         lor[c,k] <- (d[k]-d[c])

                 for (j in 1:nz) {
                      lorz[j,c,k] <- (dz[j,k]-dz[j,c])
                                        }
                                  }
                            }   
       }
