# Supplementary material for: Graphs of study contributions and covariate distributions for network meta‐regression
Source: Res Synth Methods. 2018 Feb 14;9(2):243–60. doi: 10.1002/jrsm.1292 (PMC6001528; doi:10.1002/jrsm.1292)
Supplement: Supplementary file 1 — Table S1: Malaria dataset. Table S2: Fluoride dataset. Table S3: Results from the fixed‐effect model including independent treatment by covariate interactions for the malaria dataset. Table S4: Results from the random‐effects model including independent treatment by covariate interactions estimated using Winbugs (Bayesian approach) for the fluoride dataset. Table S5: Percentage contribution of each trial to each log odds ratio and coefficient using the new methods for the malaria dataset. Table S6: Study weight of each trial to each log odds ratio and coefficient using the existing methods proposed by Riley et al for the malaria dataset Table S7: Percentage contribution of each trial to each SMD and coefficient using the new methods for the fluoride dataset. Table S8: Results from the random‐effects model including independent treatment by covariate interactions estimated using Stata (frequentist approach) for the fluoride dataset. Table S9: Percentage contribution of each trial to each SMD and coefficient using the existing methods proposed by Riley et al for the fluoride dataset. Figure S1: NMR plot for the malaria dataset. Figure S2: NMR plot for the fluoride dataset. [file JRSM-9-243-s001.zip › summedcontribs.xlsx]

## Sheet: summedcontribs
	0 to 2.5	2.5 to 5	5 to 7.5	7.5 to 10	10 to 12.5	12.5 to 15	15 to 17.5	17.5 to 20	20 to 22.5	22.5 to 25	25 to 27.5	27.5 to 30	30 to 32.5	32.5 to 35
AS vs. AR (regression coefficent)	3.17665	50.7695	1.96815	0	0	0	0	0	0	0.694362	4.67723	26.9075	11.3289	0.477711
AS vs. AR (log odds ratio)	3.22445	55.6037	2.86586	0	0	0	0	0	0	0.883529	4.86783	24.0896	8.16226	0.302761
AS vs. QU (regression coefficent)	0.0989669	46.7655	0.630681	0	0	0	0	0	0	1.90126	1.91512	39.6019	7.91597	1.17067
AS vs. QU (log odds ratio)	0.0765453	50.345	0.929636	0	0	0	0	0	0	2.17373	1.87795	37.4225	6.32405	0.850605
AR vs. QU (regression coefficent)	4.82938	36.3848	2.35625	0	0	0	0	0	0	0.711334	6.69687	36.2847	12.3735	0.363155
AR vs. QU (log odds ratio)	5.08	42.6527	3.88431	0	0	0	0	0	0	0.579995	7.27395	30.7711	9.47956	0.295535
